# Supplementary material for: Phage Cocktail Alleviates Bacterial Canker of Kiwifruit by Modulating Bacterial Community Structure in Field Trial
Source: Microorganisms. 2025 Jan 7;13(1):104. doi: 10.3390/microorganisms13010104 (PMC11767704; doi:10.3390/microorganisms13010104)
Supplement: Supplementary file 1 [file microorganisms-13-00104-s001.zip]

Archive with 2 entries (2 files):
- Supplementary Table S1 The resequencing statistics.pdf
- Supplementary Table S2 ASV details.csv
